# Supplementary material for: Sequential Dual Coating with Thermosensitive Polymers for Advanced Fiber Optic Temperature Sensors
Source: Sensors (Basel). 2023 Mar 7;23(6):2898. doi: 10.3390/s23062898 (PMC10059878; doi:10.3390/s23062898)
Supplement: Supplementary file 1 [file sensors-23-02898-s001.zip]

Archive with 1 entries (1 files):
- sensors-2190036-supplementary.pdf
